# Supplementary material for: Anthracyclines induce early changes in left ventricular systolic and diastolic function: A single centre study
Source: PLoS One. 2017 Apr 13;12(4):e0175544. doi: 10.1371/journal.pone.0175544 (PMC5391073; doi:10.1371/journal.pone.0175544)
Supplement: S1 File — (XLSX) [file pone.0175544.s001.xlsx]

## Sheet: Shhet 1
Patient	FamilyHx	HCL	Smoking	HTN	DM	Riskscore	Drug	Totaldose	Therapeuric_equiv_dose	Statin	ARB	ACEI	CaCB	BetaB	Diuretic	ACEorBB	Hb_1	eGFR_1	Creatinine_1	Age_1	BSA_1	HR_1	MAP_1	LVmass_1	CO_1	LVEDVi_1	LVESVi_1	LVEF_1	Evelocity_1	Avelocity_1	EA_1	DT_1	AVTI_1	TotalVTI_1	Afraction_1	Adur_1	Svelocity_1	SVTI_1	Dvelocity_1	DVTI_1	TotalVTIpv_1	SD_1	Sfraction_1	ARvelocity_1	ARVTI_1	ARdur_1	ARAdur_1	Sseptal_1	Slateral_1
1	1	1	0	0	0	2	2	640	429	0	0	0	0	0	0	0	120	60	53	57	1.85	84	88.3333	69.1977	6.33024	46	17	64	0.843333	0.93	0.90717	214.667	9.06667	21.6	42.0595	153.333	0.733333	20.5667	0.386667	8.86667	29.1	1.90154	70.6692	0.346667	3.53333	124.667	-28.6667	0.06
2	0	0	1	0	0	1	2	680	456	0	0	0	0	0	0	0	131	60	68	44	1.74	68	83.3333	75.4046	5.10831	60	28	59	1.04	0.593333	1.75497	204	6.36667	24.2667	26.2248	177.333	0.676667	21.4	0.626667	13.1	34.0333	1.07996	62.9328	0.323333	2.43333	114.333	-63	0.07
3	0	0	1	0	0	1	1	420	420	0	0	0	0	0	0	0	126	90	51	45	1.73	68	95	73.2319	4.88961	51.45	23.12	55	0.773333	0.566667	1.36627	197.333	6.86667	19.4667	35.2848	221.667	0.506667	12.4667	0.363333	9.33333	22.7667	1.39653	54.9075	0.24	1.83333	106.333	-115.333	0.07
4	0	0	0	0	0	0	1	380	380	0	0	0	0	0	0	0	132	90	48	58	1.65	67	88.3333	86.3571	5.34576	54	22	60	0.84	0.76	1.10551	201	9.6	23.6667	40.5732	212.333	0.412222	10.0444	0.435556	10.9	22.3	0.945872	45.6196	0.196667	0.9	96.7778	-115.556	0.08
5	0	0	1	0	0	1	1	400	400	0	0	0	0	0	0	0	131	83	61	77	1.78	70	95	89.2209	6.72874	52.25	22.47	57	0.723333	0.77	0.939394	251.333	8.43333	22.1667	38.0558	183.333												0
6	1	1	0	0	0	2	1	480	480	1	0	0	0	0	0	0	133	77	69	53	1.65	76		53.655	4.58189	40	15.15	62	0.54	0.653333	0.826677	199.333	7.1	15.5333	45.7149	185.667												0.08
7	1	0	0	0	0	1	1	475	475	0	0	0	0	0	0	0	134	78	71	45	2.33	51	90	97.5983	5.90881	66	26	61	0.65	0.583333	1.11517	217	6.83333	21.7333	31.4536	187.333	0.436667	18.3333	0.383333	19.8333	36.8333	1.14239	49.8909	0.253333	2.66667	152	-35.3333	0.08
8	0	0	0	1	0	1	2	1080	724	0	1	0	0	0	0	0	142	58	85	59	2.16	66	103.333	70.9423	6.87083	39.35	16.2	59	0.66	0.916667	0.719696	294.333	11.5667	25.4667	45.4452	213.667	0.583333	20.1333	0.4	8.9	28	1.45833	71.898	0.333333	3.2	126.667	-87	0.06
9	0	0	0	0	0	0	1	400	400	0	0	0	0	0	0	0	133	88	62	50	1.68	79	93.3333	53.3754	4.1426	41.07	16.67	59	0.766667	0.49	1.56564	216.333	6.8	19.3333	35.1486	223	0.453333	17.3	0.296667	7	22.9667	1.52835	75.3209	0.283333	2.46667	118.667	-104.333	0.1
10	1	0	0	0	0	1	1	380	380	0	0	0	0	0	0	0	128	90	51	48	1.62	70	83.3333	90.7394	4.38831	38.89	16.67	58	0.623333	0.563333	1.10695	228.333	5.9	17.2667	34.1582	169.667	0.386667	11	0.436667	15.5333	27.2333	0.886291	40.4019	0.273333	3.13333	152	-17.6667	0.07
11	1	0	0	0	0	1	2	840	563	0	0	0	0	0	0	0	116	47	47	44	1.54	87	88.3333	71.0642	4.12502	44.81	18.83	57	0.586667	0.526667	1.11418	170.333	5.3	11.6	45.7698	150	0.513333	15	0.57	10.4333	26.0333	0.901801	57.6181	0.223333	1.4	85.3333	-64.6667	0.06
12	1	0	0	0	0	1	1	440	440	0	0	0	0	0	0	0	147	72	73	55	2	90	101.667	66.3695	5.76398	40.5	15	63	0.6	0.723333	0.830069	274.667	7.23333	16.3333	44.2972	137	0.623333	16	0.386667	10.4333	27.3	1.61212	58.5406	0.333333	2.66667	115.333	-21.6667	0.12
13	1	0	0	1	0	2	2	1150	771	0	0	1	0	0	0	1	139	90	57	49	2.01	87	85	96.7074	8.10177	54.23	22.39	59	0.93	0.823333	1.12946	219.667	8.9	25.7667	34.5436	181	0.53	17.0333	0.353333	8.63333	24.6667	1.50357	69.2137	0.33	2.96667	120	-61	0.11
14	1	1	1	1	1	5	1	460	460	0	0	1	1	0	0	1	122	90	51	55	2.02	87	98.3333	98.071	6.2285	55.45	24.75	56	0.613333	0.81	0.757175	240	9	16.8	53.5894	157.333	0.59	15.0667	0.536667	13.8667	23.1	1.10218	65.1916	0.31	3.26667	124.333	-33	0
15	0	0	0	1	0	1	1	440	440	0	1	0	1	0	0	0	111	90	55	58	1.92	65	98.3333	79.9041	5.46799	54.17	20.31	62	0.896667	0.82	1.09365	205.667	7.6	22.5667	33.6917	129.333	0.72	24.4333	0.44	11.2667	34.9667	1.63744	69.866	0.366667	3.76667	144	14.6667	0.1
16	0	0	1	0	0	1	1	400	400	0	0	0	0	0	0	0	133	88	62	52	1.77	78	91.6667	69.0725	4.40856	46.89	20.34	57	0.58	0.706667	0.82261	198	6.73333	15.1333	44.5402	151	0.56	19.2667	0.44	10.7333	29.9333	1.27273	64.2959	0.376667	3.4	118	-33	0.08
17	0	0	0	0	0	0	1	370	370	0	0	0	0	0	0	0	122	90	55	47	1.64	66	93.3333	51.1021	5.31612	60.37	25.61	58	0.793333	0.683333	1.16336	222	7.76667	23.4	33.1927	136.333	0.563333	13.7333	0.633333	15.4667	29.1	0.889889	47.2464	0.386667	2.76667	113	-23.3333	0.09
18	0	0	1	0	0	1	1	480	480	0	0	0	0	0	0	0	121	90	50	47	2.23	63	106.667	81.6036	5.83406	47.98	19.28	60	0.63	0.62	1.01665	266.333	7.16667	20.4	35.126	176.333	0.713333	23.0667	0.526667	15.9333	38.2	1.35362	60.3464	0.283333	2.63333	126	-50.3333	0.11
19	0	1	0	0	0	1	1	480	480	0	0	0	0	0	0	0	105	90	55	41	2.07	98	91.6667	52.988	6.00493	49	21	57	0.7	0.563333	1.24375	171	5.2	14.3	36.3637	144	0.6	18.1333	0.573333	15.9	30.8333	1.04949	58.8693	0.326667	3.66667	141.667	-2.33333	0.11
20	1	0	0	0	0	1	1	540	540	0	0	0	0	0	0	0	119	81	71	36	1.74	65	80	51.3622	4.2861	55	23	58	0.83	0.546667	1.51909	198	5.7	22.2667	25.6254	155.333	0.423333	17.3667	0.526667	10.5333	28.4333	0.805363	61.0935	0.256667	2.4	114	-41.3333	0.08
21	0	0	1	0	0	1	1	480	480	0	0	0	0	0	0	0	128	90	61	37	1.64	71	93.3333	56.9906		44.51	18.29	59									0.483333	13.6	0.58	13.2333	27.3667	0.834839	49.7013	0.296667	2.1	95.3333		0.09
22	0	0	0	0	0	0	2	720	482	1	0	0	0	0	0	0	118	90	61	42	1.95	71	81.6667	51.5909	4.90468	57	21	63	0.843333	0.543333	1.55518	195	6.7	19.9667	33.5398	179	0.583333	13.7667	0.373333	13.8667	30.5667	1.56354	45.0404	0.306667	2.66667	113	-66	0.08
23	0	1	0	1	1	3	1	400	400	0	0	1	0	0	0	1	146	77	68	59	1.85	67	95	64.1464	5.70214	36.76	13.51	63	0.516667	0.626667	0.824714	300	8.46667	21.2667	39.8346	162.333	0.556667	11	0.28	9.53333	20.9667	1.9881	52.4288	0.306667	2.7	115	-25.3333	0.08
24	1	0	0	0	0	1	1	360	360	0	0	0	0	0	0	0	132	86	68	35	1.52	105	85	68.7474	8.43307	43.42	19.08	55	0.92	0.686667	1.34004	241.333	6.56667	22.8667	28.6987	124.667	0.52	10.8667	0.573333	10.5	22.5	0.911468	48.1909	0.286667	1.46667	57.6667	-67	0.12
25	0	1	1	1	0	3	1	440	440	0	1	0	1	0	1	0				59	1.87	75	93.3333	81.9636	8.10073	50.8	20.86	59	0.656667	0.96	0.684461	207	8.5	20.8667	40.7414	131.333	0.586667	15.4333	0.446667	9.6	28.4667	1.3227	54.2166	0.32	3.73333	123.333	-8	0.07
26	0	0	0	0	0	0	1	400	400	0	0	0	0	0	0	0				52	1.59	70	96.6667	89.8665	5.79168	57	20	64	0.676667	0.673333	1.00519	195.333	7.03333	20.9	33.7051	148	0.59	11.5	0.55	11.4667	26.9333	1.07375	42.6845	0.353333	3.36667	111	-37	0.08
27	1	0	1	0	0	2	1	330	330	0	0	0	0	0	0	0	150	84	64	53	1.46	68	76.6667	58.8743	6.53371	42.47	15.75	63	0.643333	0.596667	1.07856	204.333	6.26667	18.4667	33.9894	153.667	0.543333	14.3	0.416667	10.6333	27.0333	1.3043	52.9057	0.306667	3.03333	121.333	-32.3333	0.09
28	0	0	0	0	0	0	1	440	440	0	0	0	0	0	0	0	119	90	46	45	1.83	65	73.3333	64.8474	4.99545	51	23	55	0.71	0.56	1.26875	188	6	19.6667	30.5093	128	0.596667	18.2667	0.466667	10.5	29.0333	1.28192	62.8972	0.273333	2.56667	104	-24	0.08
29	0	0	0	0	0	0	1	370	370	0	0	0	0	0	0	0	129	83	65	51	1.7	53	80	75.0915	4.75229	53.53	22.94	57	0.786667	0.463333	1.69936	166	5.06667	19.6667	25.7999	132.667	0.416667	13.8667	0.52	9.1	3	0.80138	63.1264	0.243333	2.4	106	-26.6667	0.07
30	0	0	1	0	0	1	1	400	400	0	0	0	0	0	0	0	124	81	66	55	1.63	78	83.3333	46.0811	5.18618	62	29	56	0.486667	0.57	0.854508	292.667	6.56667	18.2667	35.9815	148.716	0.393333	15.4	0.48	14.3667	29.9	0.819136	51.5995	0.243333	3.1	141	-7.71633	0.07
31	0	0	0	0	0	0	2	600	402	0	0	0	0	0	0	0	126	74	73	48	1.86	74	96.6667	103.899	6.35412	57.53	23.66	59	0.72	0.573333	1.25694	213.333	5.63333	17.5333	32.1255	138.333	0.473333	15	0.346667	9	22	1.39216	68.1441	0.29	2.4	117.667	-26.6667	0.07
32	1	0	0	1	0	2	1	310	310	0	1	0	0	0	0	0	120	90	56	62	1.54	62	81.6667	86.2488	3.79626	61	23	62	0.62	0.646667	0.960248	191	6.56667	19.7	33.3492	135	0.653333	19.4333	0.47	12.2667	31.9333	1.38906	60.8636	0.276667	2.83333	125.667	-9.33333	0.09
33	0	0	0	0	0	0	1	400	400	0	0	0	0	0	0	0	126	90	60	39	1.69	63	85	61.832	4.29269	44.38	18.93	57	0.91	0.57	1.59832	177	6.3	22.6667	27.7988	147.667	0.56	18.1333	0.52	11.3333	29.4333	1.07736	61.6692	0.276667	3.13333	124.667	-23	0.07
34	1	1	1	1	0	4	1	400	400	0	0	0	0	1	1	1	130	82	64	63	1.69	65	96.6667	74.4508	4.61266	65.68	25.44	61	0.55	0.68	0.809013	247.667	8.26667	19.9	41.5792	170.667	0.466667	18.5	0.306667	8.43333	25.9	1.52143	71.3051	0.306667	3.33333	135	-35.6667	0.06
35	1	1	0	1	0	3	1	400	400	0	1	0	0	0	1	0	133	80	65	63	1.67	63	93.3333	85.4535	4.4282	46.11	19.76	57	0.566667	0.793333	0.714346	291.333	9.53333	22.6	42.1918	176.333	0.366667	11.5333	0.32	8.3	20.4	1.15197	56.4144	0.263333	2.9	128	-48.3333	0.05
36	0	0	0	0	0	0	1	450	450	0	0	0	0	0	0	0	120	90	56	38	1.5	78	81.6667	52.2414	5.45449	40.67	17.33	57	0.63	0.48	1.31455	219	5.56667	16.1333	34.4948	137	0.406667	12.6667	0.4	11.1333	23.6	1.01917	53.6955	0.273333	3.03333	129	-8	0.06
37	1	0	0	0	0	1	1	390	390	0	0	0	0	0	0	0	129	63	79	64	1.72	60	82.6667	88.9249	4.17174	61	25	60	0.453333	0.653333	0.69478	252.667	7.4	16.0667	46.0194	98	0.433333	18.1333	0.323333	8.26667	25.7	1.34059	70.5442	0.313333	4.03333	131.333	33.3333	0.05
38	1	0	0	0	0	1	1	400	400	0	0	0	0	0	0	0	122	90	54	33	1.58	66	81.6667	53.0427	3.77177	47.47	20.25	58	0.726667	0.486667	1.4952	259.333	5.86667	20.7667	28.2581	134.667	0.34	9.46667	0.49	15.4667	24.6333	0.693225	38.4634	0.18	1.96667	115.333	-19.3333	0.07
39	0	0	0	0	0	0	1	465	465	0	0	0	0	0	0	0	139	90	60	39	1.77	77	82.6667	80.7276	5.52927	40.11	16.95	58	0.9	0.56	1.60878	167.333	6.13333	20.5667	29.8939	154.667	0.436667	14.5	0.446667	9.5	24.2333	0.977931	59.8015	0.296667	3.1	119	-35.6667	0.08
40	0	0	0	0	0	0	1	450	450	0	0	0	0	0	0	0	139	90	60	41	1.72	83	73.3333	55.6159	5.45934	52.33	22.09	58	0.63	0.44	1.43197	242.667	4.52	23.3333	19.3251	123.333	0.626667	15.1667	0.603333	14.0667	29.2	1.0389	52.0157	0.233333	1.9	86.6667	-36.6667	0.09
41	0	0	0	0	0	0	1	270	270	1	0	0	0	0	0	0	127	90	59	40	1.7	72	94.6667	61.4682	4.58942	38.24	14.71	61	0.81	0.613333	1.32197	197.667	5.83333	19.7333	29.6529	166	0.643333	21.5333	0.523333	13.6	34.2667	1.22993	62.8894	0.32	2.36667	110.667	-55.3333	0.08
42	0	0	0	0	0	0	1	240	240	0	0	0	0	0	0	0	119	90	61	41	1.58	68		80.7947	3.99282	54	21	62	0.783333	0.473333	1.65485	211.333	3.86667	17.1667	22.7069	115.667	0.5	15.8333	0.746667	12.0333	29.1097	0.66979	54.4897	0.23	1.53333	99.6667	-16	0.0733333	0.11
43	0	0	0	0	0	0	2	470	315	0	0	0	0	0	0	0	140	90	54	54	1.64	82	96.6667	52.3024	6.01808	48.17	21.95	54	0.6	0.77	0.779024	237.333	7.5	17.5333	42.8339	146.667	0.476667	11.7667	0.32	11	22.6	1.49022	52.065	0.333333	3.23333	124.667	-22	0.08	0.12
44	1	0	1	0	0	2	1	376.8	377	0	0	0	0	0	0	0	121	69	77	51	2.03	62	91.6667	77.3072	4.78635	52.22	23.65	55	0.77	0.81	0.950904	152.333	7	19.1667	36.6238	137.667	0.52	18.5	0.416667	9.16667	27.6	1.24901	67.0781	0.313333	2.36667	105	-32.6667	0.06	0.06
45	0	0	0	0	0	0	1	400	400	0	0	0	0	0	0	0	134	79	65	67	1.88	71	100	89.8884	5.50573	54	18	66	0.53	0.636667	0.835893	196.333	6.2	14.6333	42.3907	129.667	0.57	14.6	0.47	10.3	25	1.21832	58.3524	0.373333	2.5	93.6667	-36	0.07	0.0866667
46	1	1	1	1	0	4	1	451.2	451	0	0	0	1	0	0	0	141	75	71	51	1.9	93	100	69.9069	5.05465	48.95	21.05	57	0.743333	0.646667	1.14944	174	5.93333	16.4667	36.0405	144	0.456667	12.8333	0.553333	9.83333	23.1333	0.825572	55.5153	0.236667	1.36667	86	-58	0.08	0.0666667
47	1	0	0	1	1	3	2	465	312	0	1	0	0	0	0	0	142	84	63	48	2.11	86	106.667	75.2712	8.06819	38.86	16.11	58	0.816667	0.816667	0.99995	164	7.5	18.4333	40.7121	125.667	0.613333	17	0.46	9.13333	26.6667	1.34401	63.775	0.31	1.7	71.3333	-54.3333	0.07	0.08
48	0	0	0	0	0	0	1	680	680	0	0	0	0	0	0	0	134	69	72	72	1.72	63	91.6667	63.857	3.77836	56.98	23.84	58	0.443333	0.623333	0.712154	253	7.53333	16.9	44.6094	145.333	0.56	18.4667	0.326667	8.56667	27.4333	1.7287	67.3198	0.31	3.76667	133.333	-12	0.05	0.08
49	0	1	1	0	0	2	1	370	370	0	1	0	0	0	0	0	140	77	67	63	2.01	71	93.3333	75.8975	5.53003	51.24	23.38	55	0.81	0.906667	0.89343	211.667	11.2667	25.0333	45.0102	198	0.49	17.2333	0.373333	10.2667	26.9	1.31491	64.0834	0.3	2.5	116.333	-81.6667	0.07	0.08
50	0	0	0	0	0	0	2	727.2	487	0	0	0	0	0	0	0	133	88	60	61	1.64	65	83.3333	80.6848	5.26027	43.9	18.9	57	0.623333	0.753333	0.82868	215.333	7.93333	19.7	40.3907	149	0.586667	20	0.34	7.3	28.2	1.72677	70.8688	0.31	2.6	104	-45	0.0733333	0.08
51	1	1	1	1	0	4	1	393.6	394	0	1	0	0	0	0	0	133	59	84	67	1.82	57	80	78.4106	4.16357	39.56	17.03	57	0.596667	0.646667	0.922837	192.333	5.83333	16.2667	36.0267	137	0.493333	16.8	0.353333	9.33333	25.6667	1.39706	65.4938	0.3	2.03333	98.3333	-38.6667	0.06	0.0766667
52	1	0	1	0	0	2	1	360	360	0	0	0	0	0	0	0	129	72	73	53	1.88	94	73.3333	53.3012	5.01772	65	26	58	0.636667	0.776667	0.821671	198.333	6.8	13.7333	49.478	128	0.51	17.1667	0.363333	5.66667	21.9667	1.40992	78.8883	0.34	2.03333	77.3333	-50.6667	0.0933333	0.0833333
53	0	1	0	0	0	1	1	440	440	0	0	0	0	0	0	0	136	90	50	55	1.75	70	95	70.3274	5.47665	54.86	22.86	59	0.83	0.576667	1.43989	180.333	6.43333	18.8333	34.2107	145.667	0.526667	17.4	0.458667	11.3333	28.1	1.14785	61.9028	0.316667	2.3	100.333	-45.3333	0.07	0.09
54	0	0	0	0	0	0	1	400	400	0	0	0	0	0	0	0	129	89	60	64	1.65	93	110	68.868	5.51918	48.48	20.61	58	0.68	1.01333	0.671067	182.333	9.2	16.4667	55.7925	130.667	0.653333	20.1	0.39	7.36667	27.2	1.67722	73.8713	0.36	2.86667	106.667	-24	0.07	0.1
55	0	0	0	0	0	0	1	396	396	0	0	0	0	0	0	0	135	90	52	38	1.5	85	98.3333	49.5119	4.73454	50	17	66	0.873333	0.653333	1.33736	185.333	5.56667	16.8667	32.9949	127	0.733333	23.0667	0.45	10.6333	27.7667	1.65445	83.1728	0.29	1.8	91	-36	0.08	0.103333
56	0	0	0	0	0	0	2	560	375	0	0	0	0	0	0	0	124	90	60	42	1.75	58	80	74.8335	5.70236	57.71	21.71	62	0.83	0.493333	1.68853	135.333	5	18.9667	26.389	130.667	0.463333	16.8	0.426667	10.3333	25.6	1.08619	65.6789	0.266667	1.56667	86	-44.6667	0.08	0.09
57	0	0	0	0	0	0	1	410	410	0	0	0	0	0	0	0	92	90	60	47	1.66	58	81.6667	62.9494	4.09606	53.61	21.69	60	0.41	0.53	0.773776	223	4.6	13.1	35.0856	146	0.366667	16.6667	0.286667	8.9	22.7	1.27997	73.3731	0.263333	2.4	117	-29	0.0733333	0.0933333
58	0	0	0	0	0	0	1	498	498	0	0	0	0	0	0	0	147	82	65	50	1.73	61	85	65.0336	4.16011	48.55	20.23	59	0.566667	0.43	1.31812	206	4.1	13.9667	29.3717	132	0.443333	12.6	0.476667	12.3333	25.9333	0.929965	48.5923	0.233333	1.6	93.6667	-38.3333	0.06	0.0966667
59	1	1	0	1	1	4	1	540	540	0	0	0	0	0	0	0	96	90	48	50	1.74	67	75	44.3857	4.396	74.71	28.74	62	0.853333	0.586667	1.45459	141.333	5.46667	17.5	31.2716	138	0.596667	16.8	0.55	10.0667	26.8333	1.08758	62.745	0.293333	1.6	76.6667	-61.3333	0.0533333	0.08
60	0	0	0	0	0	0	1	225	225	0	0	0	0	0	0	0	133	84	65	50	1.59	66	95	58.5153	4.88952	50	19	62	0.713333	0.69	1.03375	196.667	7.96667	18.4667	43.1779	176	0.58	17.0333	0.406667	10.5	27.8333	1.42738	61.1947	0.32	2.43333	102.333	-73.6667	0.06	0.07
61	0	0	0	0	0	0	1	400	400	0	0	0	0	0	0	0	137	90	57	47	1.75	70	73.3333	78.7234	5.25855	40.57	16.57	59	0.586667	0.59	0.99435	184	5.5	15.2	36.1874	139	0.593333	18.8667	0.453333	10.2333	31.2	1.32017	60.6651	0.32	2.03333	103.667	-35.3333	0.0933333	0.0966667
62	1	0	0	0	0	1	1	330	330	0	0	0	0	0	0	0	140	72	73	53	1.53	75	83.3333	57.8632	3.92955	51	21	61	0.69	0.513333	1.34487	189.667	5.43333	16.2333	33.46	160.667	0.536667	15.9333	0.526667	12.6	28.4	1.02211	56.0232	0.22	1.63333	93	-67.6667	0.08	0.126667
63	0	0	0	0	0	0	1	480	480	0	0	0	0	0	0	0	137	85	63	56	1.54	67	91.6667	55.6987	5.13327	55	21	63	0.532333	0.57	0.935051	208	6.6	15.7667	41.8599	187	0.506667	19.1333	0.39	8.8	26.3	1.30151	72.6844	0.243333	1.9	105	-82	0.0633333	0.0966667
64	0	0	0	0	0	0	1	340	340	0	0	0	0	0	0	0	159	89	77	62	2	58	103.333	96.9817	4.43207	65	27	59	0.4	0.516667	0.775177	198	4.56667	10.8333	42.1509	131.667	0.51	15.5333	0.373333	13.9	29.4333	1.37165	52.7402	0.266667	1.9	95	-36.6667	0.116667	0.103333
65	0	0	0	0	0	0	1	360	360	1	0	0	0	0	0	0	128	82	64	50	2.18	72	98.3333	72.5756	5.63527	48.17	21.56	55	0.476667	0.526667	0.907341	212.333	4.7	11.9333	39.4875	154	0.683333	21.4667	0.41	8.46667	29.1333	1.66902	73.7311	0.28	2	98.6667	-55.3333	0.06	0.08
66	0	0	1	0	0	1	1	513.6	514	0	0	0	0	0	0	0	118	90	49	54	1.47	69	83.3333	80.9582	3.03324	49.66	21.09	57	0.653333	0.666667	0.979949	188.667	5.86667	15.9	36.9227	138	0.42	12.8667	0.346667	8.1	20.2	1.22917	64.0201	0.256667	1.5	85	-53	0.06	0.0766667
67	0	0	1	0	0	1	1	330	330	0	0	0	0	0	0	0	158	80	65	62	2.14	67	103.333	98.2056	6.07693	53.74	21.96	60	0.693333	0.886667	0.781805	284	6.76667	19.2333	35.3918	119.333	0.706667	21	0.413333	9.73333	30.7	1.71003	68.4646	0.36	2.83333	99.6667	-19.6667	0.08	0.07
68	0	0	0	0	0	0	1	400	400	0	0	0	0	0	0	0				43	1.55	66	85	81.9768	4.93231	56.13	21.94	61	0.74	0.556667	1.3326	210	6.3	22.4667	28.0565	143	0.47	11.6	0.473333	11.4667	24.6667	0.99876	47.1163	0.27	2.5	107.333	-35.6667	0.07	0.11
69	0	0	0	0	0	0	1	528	528	1	0	0	0	0	0	0	116	90	56	49	1.76	45	70	67.3722	2.52496	47.16	18.18	62	0.783333	0.413333	1.90024	221.333	3.73333	17.8667	20.7505	149.333	0.483333	17.9	0.413333	11.5	28.4	1.16996	63.031	0.226667	1.73333	96.6667	-52.6667	0.08	0.0866667
70	0	1	1	1	0	3	1	440	440	0	0	0	1	0	0	0	163	65	80	54	1.91	65	100	61.8991	4.70292	42.41	18.32	56	0.583333	0.726667	0.802803	256	6.6	18.8333	35.0758	123	0.693333	15.9	0.413333	13.4	30.7333	1.67976	51.7224	0.36	2.4	91	-32	0.09	0.106667
71	0	0	0	0	0	0	1	440	440	0	0	0	0	0	0	0	116	78	70	49	2.05	81	103.333	88.4859	6.02881	58.54	23.9	59	0.87	0.673333	1.29266	152.333	6.46667	18.8667	34.2499	146.333	0.503333	15.8	0.42	9.76667	24.9667	1.1987	63.3926	0.236667	1.56667	90	-56.3333	0.06	0.0833333
72	0	0	0	0	0	0	1	400	400	0	0	0	0	0	0	0	145	90	55	48	1.69	70	85	62.3238	5.11793	36.09	14.79	59	0.746667	0.713333	1.04683	176.333	7.33333	18.3	40.0714	148.667	0.55	19.7	0.376667	10.5667	29.6333	1.46131	66.3447	0.29	2.46667	110.667	-38	0.08	0.103333
73	0	0	0	0	0	0	2	295	198	0	0	0	0	0	0	0	141		57	62	1.48	59	73.3333	51.2429	2.76037	50	20.27	59	0.673333	0.456667	1.47472	212.333	5.23333	17.5	29.9403	193.667	0.43	17.7	0.393333	9.2	26.2	1.09295	67.653	0.303333	2.03333	104.333	-89.3333	0.06	0.106667
74	0	0	0	0	0	0	1	440	440	0	0	0	0	0	0	0	130		52	36	1.69	74	85	74.9652	4.68804	48.52	21.89	55	0.666667	0.46	1.45084	162.333	4.4	13	33.8206	150.667	0.36	12.3	0.363333	6.46667	17.6	0.992877	69.9139	0.22	1.46667	93.3333	-57.3333	0.06	0.09
75	0	0	0	0	0	0	2	450	302	0	0	0	0	0	0	0	145	76	73	44	1.69	62	73.3333	55.3044	3.79626	47.93	19.53	59	0.6	0.483333	1.24235	282	7.5	21.4667	34.9249	186	0.536667	15.4	0.6	15	31.4333	0.894796	48.9892	0.286667	3.5	141.667	-44.3333	0.09
76	0	0	0	0	0	0	1	400	400	0	0	0	0	0	0	0	142		51	61	1.65	55	83.3333	83.076	3.96036	46.67	17.58	63	0.616667	0.61	1.01102	289.667	7.76667	21.7333	35.7623	162.333	0.506667	17.4667	0.36	11.5667	28.3	1.40814	61.7244	0.31	3.2	138	-24.3333	0.07	0.07
77	0	0	0	0	0	0	2	600	402	0	0	0	0	0	0	0	142	83	68	42	1.75	84	75	87.4005	4.84863	59.43	25.14	58	0.79	0.42	1.87039	232.667	4.36667	18.2333	23.9816	114.667	0.283333	6.4	0.54	14.0667	19.7333	0.524217	32.7353	0.37	3.6	122	7.33333	0.07	0.123333
78	0	0	0	0	0	0	1	400	400	0	0	0	0	0	0	0				66	2.07	57	103.333	76.7213	4.27762	55.07	20.77	62	0.75	0.766667	0.97806	269	10.1667	26.1	38.9101	170.333	0.366667	14.1333	0.306667	9.7	23.1667	1.1957	61.0448	0.296667	2.3	111.667	-58.6667	0.06	0.0866667
79	0	0	0	0	0	0	1	360	360	0	0	0	0	0	0	0	128	83	66	50	1.48	81	73.3333	57.9568	5.17022	51	19	63	0.58	0.593333	0.977586	223	5.5	16.8667	32.5628	124	0.623333	13.1	0.416667	9.16667	22.7	1.4965	57.7061	0.28	1.96667	93	-31	0.0633333	0.11
80	0	0	0	0	0	0	1	360	360	0	0	0	0	0	0	0	124		54	43	1.59	87		64.8223	6.09738	67.92	26.42	61	0.783333	0.64	1.22492	195.333	4.96667	13.2667	37.4583	114	0.463333	13.3	0.546667	14.6333	26.2667	0.847443	50.6562	0.306667	2.06667	97	-17	0.09	0.113333
81	1	1	0	0	0	2	1	490	490	0	0	0	0	0	0	0	133	90	55	58	2	67	96.6667	76.708	4.56525	43	17	61	0.59	0.52	1.13572	257	5.66667	16.4667	34.3668	180	0.486667	15.6	0.32	8.03333	23	1.52796	68.0549	0.28	2.13333	96.6667	-83.3333	0.0766667	0.0733333
82	0	0	1	0	0	1	1	370	370	0	0	0	0	0	0	0	153	76	70	50	1.62	57	93.3333	54.6486	4.52623	54.94	21.6	63	0.77	0.33	2.33294	186.667	2.6	14.5	17.9219	121.333												0.08
83	0	0	0	0	0	0	1	480	480	0	0	0	0	0	0	0	130	90	60	54	2.08	70	93.3333	71.0725	4.27291	53.37	20.67	61	0.526667	0.646667	0.814526	257	6.1	15.7333	38.6695	157	0.546667	18	0.4	10.3	28.3	1.36742	63.5757	0.223333	1.96667	115.333	-41.6667	0.0733333	0.0933333
84	0	0	0	0	0	0	1	400	400	1	0	0	0	0	0	0	135	61	85	58	1.75	66	91.6667	69.8619	4.0619	52.57	20.57	61	0.696667	0.61	1.14255	218.333	6.2	17.9	34.6356	170.667	0.47	17.8	0.433333	10.0667	26.9667	1.08457	66.0713	0.23	1.63333	97	-73.6667	0.0633333	0.07
85	0	0	0	1	0	1	1	480	480	0	0	1	0	0	0	1	139	67	80	49	1.9	66	91.6667	92.5404	4.61534	54	22	60	0.416667	0.53	0.786442	249	5.53333	14.3333	38.585	149	0.476667	11.2667	0.23	6.73333	18.8667	2.07636	59.6874	0.23	1.66667	91.3333	-57.6667	0.0633333	0.08
86	1	0	0	1	0	2	2	600	402	0	1	0	0	0	0	0	107	90	50	59	1.73	84	86.6667	79.3339	5.14708	64.74	26.01	60	0.69	0.726667	0.949633	131	6.73333	14.9333	45.0746	151	0.54	16.6	0.373333	9.63333	26.7667	1.44756	61.9802	0.293333	2.1	90.3333	-60.6667	0.0833333	0.08
87	0	1	1	0	0	2	2	510	342	0	0	0	0	0	0	0	128	90	55	60	1.7	58	85	91.4065	3.73464	51.18	20.59	60	0.473333	0.476667	0.993796	203	5.46667	14.5333	37.6625	173.667												0.06	0.0933333
88	0	0	0	0	0	0	1	365	365	0	0	0	0	0	0	0				56	1.62	94	91.6667	57.6361	6.10981	36.42	14.2	61	0.726667	0.726667	1.00032	241	7.16667	17.8333	40.1456	149.333	0.633333	14.3	0.44	10.3667	25.6667	1.44074	55.7144	0.316667	1.8	77.3333	-72	0.1	0.12
89	0	0	0	1	0	1	2	600	402	0	1	0	0	0	0	0	127	90	55	45	2.07	76	103.333	73.6976	7.04561	57.97	20.77	64	0.596667	0.55	1.08512	254.333	6.03333	16.4	36.7759	160.333	0.453333	15.3	0.41	11.1333	25.3333	1.10569	60.3508	0.293333	2.4	107	-53.3333	0.1	0.0966667
90	0	0	0	0	0	0	1	420	420	0	0	0	0	0	0	0				48	1.75	75		53.1653	3.55605	69.71	27.43	61	0.703333	0.433333	1.6241	269	4.4	18.6	24.179	127.333	0.403333	13.9667	0.366667	9.6	26.2333	1.09985	53.7355	0.303333	2.33333	110	-17.3333	0.1	0.13
91	0	0	1	1	0	2	2	600	402	0	0	0	0	0	0	0	131	85	75	48	2.05	54	100	122.617	6.5429	67	28	58	0.56	0.66	0.848661	265.333	6.53333	20.7333	31.7259	153.667	0.306667	12.9	0.38	13.1333	27.3333	0.808559	47.2216	0.246667	2.2	123	-30.6667	0.0633333	0.09
92	0	1	0	0	0	1	1	370	370	0	0	0	0	0	0	0	130	90	65	56	1.68	74	93.3333	73.1963	5.45657	50.6	20.24	60	0.526667	0.503333	1.04865	194	4.2	11.6	36.227	130.333	0.52	17.5	0.4	11.9	28.3	1.30448	61.8415	0.23	1.53333	93.3333	-37	0.0766667	0.11
93	1	0	0	0	0	1	2	960	643	0	0	0	0	0	0	0				52	1.68	77		67.9363	5.63347	60.71	26.19	56	0.89	0.8	1.11706	270.667	7.2	22.3	32.2185	145	0.536667	15.9	0.506667	11.6	27.8	1.05935	57.125	0.24	1.7	101.333	-43.6667	0.0666667	0.0833333
94	0	0	0	1	0	1	2	560	375	0	1	0	1	0	0	0	127	79	75	59	1.68	69	105	70.6374	4.18018	49	20	60	0.79	0.85	0.929412	201.333	8.16667	22.1667	36.8759	143.667	0.53	13.6333	0.32	7.13333	21.1	1.66231	64.7935	0.293333	2.53333	101.667	-42	0.05	0.08
95	0	0	0	1	0	1	1	400	400	0	0	1	1	0	0	1	134	59	65	47	1.59	76	95	71.4668	5.31463	62.89	24.53	61	0.893333	0.646667	1.3821	174.333	5.36667	18.7333	28.6701	124.333	0.78	20.8	0.635	13.3	31.75	1.22963	65.5558	0.305	1.6	75	-51	0.06	0.0666667
96	1	1	0	1	1	4	2	960	643	0	1	0	0	0	0	0	126	90	44	60	1.6	77	93.3333	125.311	5.118	55	21.88	60	0.64	0.803333	0.797113	191	8.23333	17.0667	48.2966	148.667	0.5	13.1667	0.333333	6	18.9667	1.50676	69.4161	0.316667	1.83333	78.3333	-70.3333	0.07	0.106667
97	0	1	1	0	0	2	1	400	400	1	1	0	0	0	0	0	138	74	70	61	1.94	57		76.2014	3.65057	47.94	17.01	64	0.5	0.7	0.717485	217.333	7.33333	17.3	42.4016	135.333	0.286667	8.16667	0.28	5.86667	17.5	1.02346	47.1531	0.233333	2.66667	123.667	-11.6667	0.07	0.07
98	0	1	1	1	0	3	1	400	400	0	1	0	0	0	0	0	143	90	40	62	1.73	82		79.6335	5.48329	70	29	59	0.56	0.626667	0.893753	149.667	5.36667	12.4667	43.1373	125.667	0.556667	18.5	0.416667	8.76667	26	1.33993	71.3125	0.28	1.73333	89.3333	-36.3333	0.0533333	0.0633333
99	0	0	0	0	0	0	1	360	360	1	1	0	0	0	0	0	127	90	65	55	1.52	73		93.3636	4.63024	54.61	21.71	60	0.456667	0.583333	0.782876	285.333	6.36667	19	33.5187	125.667	0.573333	16.5667	0.376667	11.9667	28.6333	1.52373	57.9338	0.34	3.6	113.333	-12.3333	0.0666667	0.08
100	0	0	1	0	0	1	2	600	402	0	0	0	0	0	0	0	138	90	60	47	1.97	61		79.7272	6.9134	71.07	31.98	55	0.98	0.64	1.53296	173.333	7.03333	23.8667	29.7005	150	0.42	15.1	0.423333	9.93333	24.8	0.992063	60.8747	0.283333	2.13333	99.6667	-50.3333	0.08	0.08
101	0	0	0	0	0	0	2	990	663	1	0	0	0	0	0	0	131	90	57	35	1.93	76		81.3796	6.05955	83.42	34.2	59	0.953333	0.513333	1.85734	188.667	4.6	19.3333	23.7965	136.667	0.56	18.2333	0.443333	9.2	26.6333	1.29283	68.6598	0.24	1.56667	87.6667	-49	0.0766667	0.09
102	0	0	0	1	0	1	1	410	410	0	0	0	0	0	0	0	118	90	60	47	1.87	74	93.3333	109.622	5.67934	55.61	22.46	59	0.45	0.62	0.726191	247	6.16667	13.4333	45.9606	144.667	0.493333	13.6667	0.353333	7.5	21.3667	1.3976	63.9504	0.27	2	91	-53.6667	0.08	0.106667
103	0	0	0	0	0	0	1	400	400	0	0	0	0	0	0	0	133	90	65	46	1.69	65		60.0193	4.96392	51	21	63	0.67	0.51	1.31368	188.667	5.86667	17.3	33.9724	186.667	0.486667	12.6667	0.486667	9.9	22.8333	1.00028	55.476	0.236667	1.7	96.6667	-90	0.08	0.0966667
104	0	0	0	0	0	0	1	550	550	0	0	0	0	0	0	0	138	72	85	40	1.91	72		59.4933	4.83811	35.6	14.66	59	0.69	0.566667	1.21959	200	5.96667	17.2333	34.6467	155	0.583333	17.3	0.383333	8.56667	25.2	1.52411	68.7528	0.263333	1.7	84.3333	-70.6667	0.07	0.0866667
105	0	0	0	0	0	0	2	540	362	0	0	0	0	0	0	0	123	82	70	38	1.86	69	83.3333	76.2972	4.50653	61.83	24.19	61	0.803333	0.41	1.96753	190	4.16667	15.7667	26.3636	161.667	0.493333	14.4667	0.46	10.0333	23.8	1.07361	60.7944	0.263333	2.2	123.667	-38	0.09	0.1
106	1	1	0	0	0	2	1	440	440	0	0	0	0	0	0	0	135	90	48	46	1.73	78		70.6696	4.44291	68.21	25.43	62	0.66	0.52	1.27022	176.333	5.2	14.7667	35.2694	144	0.426667	12.5333	0.33	6.26667	18.7	1.2925	66.7853	0.226667	1.53333	93.3333	-50.6667	0.07	0.0733333
107	0	0	0	0	0	0	1	480	480	0	0	0	0	0	0	0	136	90	59	40	2	87		59.3354	3.10647	54.5	22	59	0.706667	0.62	1.14128	224.667	6.5	17.2	37.7212	163.333	0.586667	18.7333	0.423333	10.7667	28.9333	1.39366	64.8174	0.243333	1.76667	94	-69.3333	0.0866667	0.123333
108	1	0	0	0	0	1	2	530	355	0	0	0	0	0	0	0	140	90	70	42	1.55	85		55.2567	5.00571	50.97	21.29	59	0.673333	0.433333	1.55426	175.333	4.33333	13.9667	31.0533	150.333	0.426667	12.9667	0.513333	10.5	23.2333	0.831322	55.8123	0.263333	2	96.6667	-53.6667	0.07	0.113333
109	0	0	0	0	0	0	1	400	400	0	0	0	0	0	0	0	132	86	63	55	1.7	61		56.2702	3.65841	41.18	17.06	58	0.626667	0.39	1.60922	195.333	4.1	14.7667	27.7105	147.667	0.363333	9.5	0.45	11	20.6	0.807671	46.2441	0.243333	1.73333	86	-61.6667	0.07	0.0833333
110	0	0	1	0	0	1	1	340	340	0	0	0	0	0	0	0	136	77	80	50	1.42	82	96	77.348	3.46053	59.86	24.65	59	0.83	0.63	1.31785	189	6.86667	18.7667	36.6015	170.667	0.62	17.5333	0.493333	9.96667	27.4	1.25786	64.1799	0.29	2.3	95	-75.6667	0.07	0.0766667
111	1	0	0	0	0	1	2	1140	764	0	0	0	0	0	0	0	158	75	80	48	2.23	58	99.3333	81.6036	4.64971	67	27	59	0.56	0.47	1.19587	325.333	4.96667	17.4333	28.511	158	0.48	15.5667	0.34	9.83333	25.2	1.41172	61.6701	0.256667	2.26667	113.333	-44.6667	0.0666667	0.103333
112	0	0	1	0	0	1	2	700	469	0	0	0	0	0	0	0	128	90	70	43	1.92	60	86.6667	82.7152	2.5434	69.79	26.04	63	0.636667	0.476667	1.33824	154.333	4.46667	13.2	33.8798	136.667	0.313333	8.36667	0.373333	11.9667	20.5	0.83957	40.8023	0.213333	1.8	102.333	-34.3333	0.07	0.06
113	1	1	1	0	0	3	1	450	450	1	0	0	0	0	0	0	168	86	65	63	1.97	90	93.3333	106.68	4.9455	51.78	19.29	63	0.536667	0.86	0.624978	248.333	7.36667	13.9333	52.8179	134.667	0.513333	16.2667	0.36	5.66667	21.8	1.43266	74.5408	0.266667	1.86667	88.6667	-46	0.08	0.116667
114	1	0	0	0	0	1	1	400	400	0	0	0	0	0	0	0	134	87	60	74	1.74	62	106.667	106.141	4.52879	49.43	19.54	60	0.696667	0.573333	1.21741	238	6.13333	20.9333	29.2906	137.667	0.6	11.9	0.606667	12.9	27.6	0.989162	43.1235	0.366667	2.96667	96.6667	-41	0.06	0.07
115	0	0	0	1	0	1	1	400	400	0	0	1	0	0	0	1	138	89	65	60	1.71	85	87.3333	78.7477	6.57595	52.05	21.64	59	0.833333	0.883333	0.943395	323.667	8.76667	22.6	38.8146	140	0.706667	16.5667	0.396667	6.8	24.1667	1.78269	68.8442	0.376667	3.13333	117	-23	0.113333	0.153333
116	0	0	0	0	0	0	1	420	420	0	0	0	0	0	0	0	126	90	65	40	1.76	69		103.066	4.90237	59.66	24.43	59	0.623333	0.586667	1.06404	244	5.26667	17.6	29.8905	157.667	0.523333	12.1	0.54	14.9667	27.0667	0.970396	44.6912	0.276667	1.76667	89.6667	-68	0.07	0.0966667
117	0	0	1	0	0	1	1	410	410	0	0	0	0	0	0	0	146	72	73	56	1.83	65		64.6051	4.05036	48.63	21.86	56	0.566667	0.636667	0.89118	175.333	6.63333	16.5	40.2238	138.333	0.426667	13.5333	0.31	9.46667	22.8667	1.3763	59.1667	0.26	2.4	120	-18.3333	0.0533333	0.07
118	1	0	0	1	0	2	1	400	400	0	0	0	0	1	0	1	141	83	65	71	1.94	52		93.8021	3.22037	50	20.62	58	0.56	0.61	0.921379	248.333	6.86667	19.7	34.8534	153.667	0.45	11.7667	0.343333	9.4	22.7333	1.31031	51.7116	0.25	2.76667	143.667	-10	0.05	0.07
119	1	0	0	1	0	2	1	460	460	0	1	0	0	0	0	0	128	32	140	74	1.87	53		125.571	6.02091	66.84	28.34	58	0.78	0.883333	0.884098	221	8.26667	24.0333	34.4152	155												0.0466667	0.0633333
120	0	0	0	0	0	0	2	640	429	0	0	0	0	0	0	0	133	90	65	55	1.76	59		124.506	4.93162	56.82	21.59	62	0.773333	0.843333	0.916981	241.667	8.83333	23.1667	38.1297	161.333	0.446667	19.1	0.38	9.3	27.1667	1.17736	70.3052	0.306667	2.36667	108	-53.3333	0.0566667	0.06
121	1	0	0	0	0	1	1	410	410	0	0	0	0	0	0	0	132	82	65	67	1.74	79		62.8959	2.813	47.7	17.82	63	0.546667	0.443333	1.24015	150.667	3.9	10.9667	35.5389	138.667	0.453333	11.1	0.346667	6.3	17.4333	1.31597	63.6863	0.24	1.7	85	-53.6667	0.05	0.06
122	1	1	0	1	1	4	2	720	482	0	1	0	0	0	0	0	120	68	80	67	2.02	90	106.667	98.071	6.76099	36.14	13.37	63	0.57	0.54	1.0566	215.667	4.53333	13.3	34.1531	120	0.503333	12.4333	0.336667	7.33333	19.8333	1.49554	62.6735	0.223333	1.7	92.3333	-27.6667	0.08	0.0766667
123	0	0	0	0	0	0	1	345	345	0	0	0	0	0	0	0	123	90	60	55	1.42	69	83.3333	74.1729	3.1199	51.41	19.01	63	0.63	0.58	1.08652	158	4.63333	13.6667	34.0229	120	0.563333	15.3667	0.523333	9.36667	25.1667	1.07668	61.0524	0.343333	2.56667	103.333	-16.6667	0.0666667	0.0733333
124	1	0	0	0	0	1	2	600	402	0	0	0	0	0	0	0	131	90	60	53	1.67	70	93.3333	70.7948	3.47421	64.07	26.35	59	0.713333	0.606667	1.17741	144.667	5.3	14.6667	36.2157	129	0.496667	15.5333	0.416667	9.03333	24.6	1.20045	63.2338	0.283333	2.2	99.3333	-29.6667	0.07	0.0933333
125	1	0	1	0	0	2	2	600	402	0	0	0	0	0	0	0	120	90	65	37	2.03	84	93.3333	72.9579	4.32566	53.2	21.18	60	0.873333	0.556667	1.5708	156.667	5.26667	15.2333	34.5776	123.667	0.516667	13.2667	0.44	10.2667	23.4333	1.17413	56.672	0.266667	1.96667	81.3333	-42.3333	0.09	0.106667
126	0	1	0	0	0	1	1	400	400	1	0	0	0	0	0	0	133	84	70	61	1.86	63	108.333	94.0961	5.49603	41.94	16.13	61	0.693333	0.613333	1.13144	189.667	5.73333	17.2333	33.2365	147	0.536667	15.5333	0.373333	7.86667	23.8	1.43805	65.2411	0.31	2.43333	106	-41	0.0733333	0.09
127	0	0	0	0	0	0	1	540	540	0	0	0	0	0	0	0	138	78	75	55	1.83	84		78.0808	6.71737	54.1	20.77	62	0.51	0.673333	0.757243	205.667	6.4	13.9	46.0691	141.333												0.1	0.06
128	1	1	0	1	1	4	1	580	580	1	1	0	0	0	0	0	131	66	76	68	1.89	76	93.3333	83.1019	4.50129	40	14	64	0.513333	0.723333	0.710483	210.333	7.13333	15.6333	45.6504	149	0.566667	17.6667	0.256667	6.8	24.1667	2.21474	73.0892	0.22	1.63333	93.3333	-55.6667	0.07	0.08
129	1	0	0	0	0	1	2	525	352	0	0	0	0	0	0	0	150	80	75	55	1.87	66	100	51.8079	4.75067	47.59	18.72	61	0.52	0.54	0.962963	191.667	4.7	13.0333	36.0413	125.667	0.5	11.4667	0.37	10.0333	21.5333	1.35104	53.2812	0.263333	2.06667	103.333	-22.3333	0.0766667	0.11
130	1	0	1	1	1	4	1	400	400	1	0	0	1	0	0	0	112	90	45	65	1.72	76	101.667	122.186	5.91947	62.21	25	60	0.723333	0.956667	0.755349	289.667	9.93333	21.4333	46.3745	142	0.743333	18.5667	0.346667	7.8	26.8333	2.14488	69.1217	0.346667	2.83333	106.333	-35.6667	0.06	0.1
131	1	0	1	0	0	2	2	600	402	0	0	0	0	0	0	0	128	90	60	55	2.07	65	80	81.6378	3.67972	72.46	29.95	59	0.563333	0.456667	1.23685	193	4.66667	13.4333	34.8252	147.333	0.356667	10.3667	0.356667	9.16667	19.7	1	52.6204	0.216667	1.86667	113.333	-34	0.0733333	0.08
132	0	0	0	0	0	0	1	510	510	0	0	0	0	0	0	0	122	90	59	52	1.63	69	90	80.4933	5.03345	50.31	19.02	62	0.593333	0.46	1.29094	172	4.6	13.1	35.1211	146.667	0.61	15.1667	0.453333	9.03333	24.5333	1.34628	61.8499	0.243333	2.06667	116.333	-30.3333	0.06	0.0766667
133	0	0	1	0	0	1	1	400	400	0	0	0	0	0	0	0	106	90	51	47	1.63	67	93.3333	75.0051	5.33471	47.85	18.4	62	0.64	0.386667	1.65646	186	3.63333	13.5667	26.7626	125.667	0.456667	14.4	0.403333	8.63333	22.8667	1.13175	62.9144	0.246667	2.2	113.333	-12.3333	0.07	0.0966667
134	1	0	0	0	0	1	1	400	400	0	0	0	0	0	0	0	140	90	70	60	1.71	83	105	69.3981	5.05603	36.84	15.2	59	0.8	0.856667	0.934216	222.667	7.26667	19.9667	36.4008	120.333	0.566667	14.4667	0.343333	6.26667	20.9333	1.66315	69.2426	0.323333	2.06667	86.6667	-33.6667	0.07	0.07
135	1	0	0	0	0	1	1	480	480	0	0	0	0	0	0	0	123	81	70	58	1.99	68	96.6667	77.0211	6.89819	57.29	22.61	60	0.78	0.586667	1.33116	217.667	5.63333	17.2667	32.6532	136.667	0.443333	15.8	0.42	10.6	26.5	1.05659	59.666	0.293333	2	111	-25.6667	0.07	0.0966667
136	0	0	0	1	0	1	1	480	480	0	0	0	1	0	0	0	113	90	55	52	1.99	100	120	100.753	7.4104	57.29	23.62	59	0.543333	0.696667	0.782076	178.333	6.4	12.6333	50.6326	120.667	0.566667	13	0.373333	7.33333	20.4667	1.51854	63.4491	0.293333	1.4	61.3333	-59.3333	0.0866667	0.09
137	0	0	0	0	0	0	1	410	410	0	0	0	0	0	0	0				44	1.92	60	116.667	71.7531	3.58765	56.25	21.35	62	0.55	0.483333	1.14251	186	5	13.8667	36.0787	146	0.383333	14.2333	0.36	8.73333	22.0333	1.06656	64.6668	0.183333	1.73333	140.333	-5.66667	0.0633333	0.0833333
138	1	0	1	1	0	3	2	600	402	0	0	1	1	0	0	1	145	90	50	64	1.71	61	96.6667	69.3422		51.46	19.3	62	0.99	1.03333	0.958084	259	11.6667	30.4667	38.2994	181.333	0.49	16.9667	0.353333	10.3333	27.3333	1.38677	62.0479	0.293333	2.73333	127.667	-53.6667	0.09	0.0866667
139	0	1	1	0	0	2	1	480	480	0	0	0	0	0	0	0	114	90	60	64	1.89	92	98.3333	87.5428	6.75199	42.33	16.4	61	0.503333	0.75	0.671445	179	6.66667	11.6667	57.1478	117.667	0.64	18.0333	0.313333	5.33333	22.8	2.04469	79.0987	0.306667	1.96667	81.6667	-36	0.07	0.1
140	0	0	1	0	0	1	1	400	400	0	0	0	0	0	0	0	121	90	55	59	1.66	53	90	92.1391	2.73644	82.53	30.72	63	0.776667	0.506667	1.53526	176.667	5.26667	16.8333	31.3674	161.333	0.473333	15.8	0.38	8.53333	24.4333	1.24747	64.6625	0.226667	1.83333	121.667	-39.6667	0.08	0.0933333
[truncated: 125 more columns]
